# Supplementary material for: The clinic application of mNGS and ENA-78 assays to identify intra-amniotic infection/inflammation
Source: Front Cell Infect Microbiol. 2025 Apr 4;15:1510671. doi: 10.3389/fcimb.2025.1510671 (PMC12006116; doi:10.3389/fcimb.2025.1510671)
Supplement: Supplementary file 1 [file Table1.xlsx]

## Sheet: 工作表1
	name	age(y)	primipara	women who had cone biopsies	Use of antibiotics	GA at sampling (w)	GA at emergency cervical cerclage (w)	GA at delivery (w)	amniocentesis-to-delivery interval(d)	birth weight(g)	neonatal surviva	NICU referral	Cervical dilatation(cm)
non-IAI/I	smy	29	yes	no	yes	20w+5d	20w+5d	34w+5d	98	2940	yse	no	10
	syj	27	yes	no	yes	23w+4d	23w+4d	39w	108	3370	yse	no	2
	qzy	35	no	no	yes	24w+2d	24w+2d	38w+6d	102	3620	yse	no	10
	lq	40	no	no	yes	24w+5d	24w+5d	41w+3d	119	3660	yse	no	1
	fyc	29	yes	no	yes	24w+1d	24w+1d	40w+3d	114	3560	yse	no	3
	xz	29	yes	no	yes	22w+2d	22w+2d	37w+2d	105	2690	yse	no	6
	gx	33	yes	no	yes	22w	22w	37w+2d	107	2850	yse	no	10
	gh	30	no	no	yes	22w+6d	22w+6d	36w+4d	96	2930	yse	no	3
	zbh	35	no	no	yes	24w	24w	38w	98	3130	yse	no	4
	my	32	yes	no	yes	26w+1d	26w+1d	41w	104	2860	yse	no	0
	ghl	33	no	no	yes	24w+1d	24w+1d	40w+3d	114	3900	yse	no	6
	ml	42	yse	no	yes	21w+6d	21w+6d	38w+5d	118	3310	yse	no	2
	hsn	31	no	no	yes	25w+2d	25w+2d	40w+2d	105	3800	yse	no	2
	dcy	29	no	no	yes	25w+5d	25w+5d	39w	93	3350	yse	no	4
	ly	39	no	no	yes	25w+6d	25w+6d	39w+1d	93	3360	yse	no	2
	wtt	29	yes	no	yes	25w+1d	25w+1d	40w+1d	105	3460	yse	no	1
	wy	32	yes	no	yes	22w+5d	22w+5d	35w+5d	91	2670	yse	no	9
	xcp	34	no	no	yes	19w+2d	19w+2d	38w	131	2750	yse	no	8
MIAC	fll	28	yse	no	yes	22w+5d	25w+4d	29w+4d	28	1600	yse	yes	3
	lm	32	no	no	yes	24w+1d	24w+1d	24w+1d	1	785	no		3
	fcm	32	no	no	yes	23w	23w	25w+2d	16	840	no		3
	jsj	32	yes	no	yes	22w+4d	24w	24w+3d	3	774	no		5
	zxt	33	yes	no	yes	24w+5d	24w+5d	25w	5	800	no		10
	lxj	23	yes	no	yes	28w	Not done	28w	0	1299	yes	yes	0
	mxx	25	yes	no	yes	23w	Not done	23w+2d	2	600	no		0
IAI	zy	30	yes	no	yes	22w+6d	22w+6d	32w+6d	70	2200	yse	yse	4
	hwh	25	yes	no	yes	19w+2d	19w+2d	28w	62	1050	yse	yse	5
	wy	34	yes	no	yes	25w+4d	25w+4d	38w+2d	89	3560	yse	no	1
	yjh	43	no	no	yes	27w+2d	27w+2d	38w+2d	77	2780	yse	no	2
	zhh	29	yes	no	yes	24w+4d	24w+4d	36w+3d	83	3700	yse	no	2
	yyh	31	yes	no	yes	23w+6d	23w+6d	35w+5d	83	2120	yse	no	5
	wrx	40	no	no	yes	24w+4d	24w+4d	32w+3d	55	2060	yse	yse	10
	mxn	32	yes	no	yes	24w+6d	24w+6d	36w	78	2500	yse	no	10
	my	32	yes	no	yes	26w+1d	26w+1d	38w+6d	89	2820	yse	no	0
	lh	33	no	no	yes	25w+1d	25w+1d	31w+5d	46	2110	yse	no	2
	ff	32	yes	no	yes	24w+1d	24w+1d	30w	38	1280	yse	yse	2
	lw	30	no	no	yes	24w+6d	24w+6d	38w+1d	93	2900	yse	no	4
	myy	30	yes	no	yes	24w	24w	37w	91	2460	yse	no	4
	wsh	28	yes	no	yes	26w+3d	26w+3d	30w+4d	37	1800	yse	yse	3
	sx	31	yes	no	yes	24w+1d	24w+1d	28w+3d	30	1200	yse	yse	3
