# Supplementary material for: The clinic application of mNGS and ENA-78 assays to identify intra-amniotic infection/inflammation
Source: Front Cell Infect Microbiol. 2025 Apr 4;15:1510671. doi: 10.3389/fcimb.2025.1510671 (PMC12006116; doi:10.3389/fcimb.2025.1510671)
Supplement: Supplementary file 2 [file Table2.xlsx]

## Sheet: Sheet1
NE													MIAC		average			IAI	average		non-IAI/I		average
Dilution factor:	NO.1-3 and 17-22 are diluted 200times,4-7 are diluted 1000times,the rest are diluted 10times												3702.43	3689.58	3696		87.5633	86.9702	87.2667		12.2429	13.1708	12.7069
MIAC：1-7													996.647	1009.18	1002.91		58.8617	57.8503	58.356		14.9413	15.2359	15.0886
IAI: 8-22													2228.67	2245.74	2237.21		94.106	93.1347	93.6204		16.8086	16.5294	16.669
non-IAI/I: 23-40													5950.63	5735.56	5843.09		70.1992	70.2988	70.249		12.3688	13.1334	12.7511
number		1	1	9	9	17	17	25	25	33	33		9269.07	9209.7	9239.38		67.0771	66.5349	66.806		14.35	14.6091	14.4795
		2	2	10	10	18	18	26	26	34	34		8904.26	8810.59	8857.42		70.0499	70.4109	70.2304		12.079	12.6076	12.3433
		3	3	11	11	19	19	27	27	35	35		7778.89	7737.63	7758.26		106.584	106.684	106.634		25.7998	25.8467	25.8232
		4	4	12	12	20	20	28	28	36	36						124.154	123.305	123.729		20.9096	21.0877	20.9986
		5	5	13	13	21	21	29	2	37	37						79.9344	79.5877	79.761		33.012	33.3257	33.1689
		6	6	14	14	22	22	30	30	38	38						248.132	240.316	244.224		50.2696	49.7615	50.0155
		7	7	15	15	23	23	31	31	39	39						427.448	433.847	430.647		22.0119	21.2894	43.3013
		8	8	16	16	24	24	32	32	40	40						230.181	240.316	235.249		20.8858	20.3626	41.2485
																	378.112	365.629	371.871		14.3253	14.5351	14.4302
																	211.521	221.262	216.392		10.8712	11.1142	10.9927
																	432.189	444.259	438.224		10.1117	9.46144	9.78655
																					20.2436	20.6957	20.4696
OD值		1.373	1.3697	0.5305	0.5221	0.1375	0.1344	0.1732	0.1709	0.2167	0.2106										20.9096	21.064	20.9868
		0.1906	0.1854	0.8077	0.8005	0.2113	0.214	0.1372	0.1433	0.2072	0.2028										11.5726	12.1042	11.8384
		0.4548	0.4601	0.6231	0.6239	0.1304	0.1344	0.1531	0.1552	0.1529	0.1546
		0.7228	0.7043	0.5979	0.5935	0.1906	0.1854	0.1349	0.1391	0.1254	0.1273
		0.9829	0.9829	0.6219	0.6248	0.1231	0.1269	0.2489	0.2493	0.1195	0.1145
		0.9563	0.9494	0.8979	0.8986	0.2133	0.2184	0.2074	0.2089	0.2018	0.2056
		0.8714	0.8682	1.0177	1.0121	0.1362	0.1436	0.3108	0.3135	0.2074	0.2087
		0.7587	0.7542	0.7001	0.6974	0.1579	0.1603	0.4585	0.4542	0.1309	0.1351
Final concentration（pg/ml）		3702.43	3689.58	58.8617	57.8503	248.132	240.316	16.8086	16.5294	22.0119	21.2894
		996.647	1009.18	94.106	93.1347	427.448	433.847	12.3688	13.1334	20.8858	20.3626
		2228.67	2245.74	70.1992	70.2988	230.181	240.316	14.35	14.6091	14.3253	14.5351
		5950.63	5735.56	67.0771	66.5349	378.112	365.629	12.079	12.6076	10.8712	11.1142
		9269.07	9209.7	70.0499	70.4109	211.521	221.262	25.7998	25.8467	10.1117	9.46144
		8904.26	8810.59	106.584	106.684	432.189	444.259	20.9096	21.0877	20.2436	20.6957
		7778.89	7737.63	124.154	123.305	12.2429	13.1708	33.012	33.3257	20.9096	21.064
		87.5633	86.9702	79.9344	79.5877	14.9413	15.2359	50.2696	49.7615	11.5726	12.1042
X(浓度(pg/mL）	Y（O.D）				四参数Logistic曲线拟合
50000	2.314
25000	1.697				==================================================================
12500	0.989				方程: y = (A - D) / [1 + (x/C)^B] + D
6250	0.5608				------------------------------------------------------------------
3120	0.3046				A = 3.37600
1560	0.1838				B = -1.19347
780	0.1074				C = 26249.48688
0	0.0299				D = 0.05269
					r^2 = 0.99933
					==================================================================
					==================================================================
					X Y-反应值 Y-平均值 CV(%) Y-计算值 Y-残差
					------------------------------------------------------------------
					0.0000 0.0299 0.0527 0.0228
					780.0000 0.1074 0.1020 -0.0054
					1560.0000 0.1838 0.1633 -0.0205
					3120.0000 0.3046 0.2952 -0.0094
					6250.0000 0.5608 0.5605 -0.0003
					12500.0000 0.9890 1.0233 0.0343
					25000.0000 1.6970 1.6660 -0.0310
					50000.0000 2.3140 2.3236 0.0096
					==================================================================
					数据个数 8
					残差平方和 0.00328
