# Supplementary material for: The clinic application of mNGS and ENA-78 assays to identify intra-amniotic infection/inflammation
Source: Front Cell Infect Microbiol. 2025 Apr 4;15:1510671. doi: 10.3389/fcimb.2025.1510671 (PMC12006116; doi:10.3389/fcimb.2025.1510671)
Supplement: Supplementary file 3 [file Table3.xlsx]

## Sheet: Sheet1
MPO												MIAC		average		IAI		average		non-IAI/I		average
Dilution factor:	NO.1-3 are diluted 500times,5-8 and 22-24 are diluted 1000times,the rest are diluted 10times											1366.57	1375.16	1370.87		9.26983	9.31971	9.29477		1.0916	1.03305	1.06233
MIAC：1-7												1145.1	1151.33	1148.22		21.9086	26.5897	24.2491		3.1251	3.05388	3.08949
IAI: 8-22												1513.28	1505.48	1509.38		3.39997	3.38472	3.39234		3.70313	3.72546	3.7143
non-IAI/I: 23-40												1691.3	1736.02	1713.66		10.0962	10.153	10.1246		2.81044	2.76587	2.78816
												1172.74	1191.73	1182.23		2.33646	2.36937	2.35291		1.83896	1.8998	1.86938
number	1	1	9	9	17	17	25	25	33	33		1900.66	1943.32	1921.99		26.5077	14.26730233	26.5077		5.0102	4.99189	5.00105
	2	2	10	10	18	18	26	26	34	34		2544.39	2552.47	2548.43		25.4597	25.5126	25.4862		11.1507	11.069	11.1099
	3	3	11	11	19	19	27	27	35	35						28.8609	29.0013	28.9311		2.01781	2.05456	2.03618
	4	4	12	12	20	20	28	28	36	36						12.7387	12.6819	12.7103		3.65193	3.68196	3.66695
	5	5	13	13	21	21	29	2	37	37						8.55296	8.52447	8.53871		2.74313	2.79695	2.77004
	6	6	14	14	22	22	30	30	38	38						9.79351	9.74403	9.76877		2.2987	2.267	2.28285
	7	7	15	15	23	23	31	31	39	39						5.40622	5.35866	5.38244		7.65342	7.51381	7.58362
	8	8	16	16	24	24	32	32	40	40						161.155	172.127	166.641		3.48195	3.44691	3.46443
																132.626	140.252	136.439		2.06037	2.10409	2.08223
OD值	1.7542	1.7597	1.5641	1.7301	0.8938	0.8919	0.5208	0.5228	0.3875	0.3843						161.524	157.19	159.357		1.31199	1.33877	1.32538
	1.6015	1.6061	0.4933	0.4919	0.9739	0.9708	0.4379	0.4336	0.8324	0.8226										0.972465	0.969068	1.94153
	1.8444	1.8398	0.9927	0.9962	0.6647	0.6609	0.3401	0.3465	0.4976	0.3959										2.38236	2.35839	2.37037
	0.6964	0.7066	0.3913	0.3946	0.3158	0.3276	0.6327	0.6312	0.3677	0.3158										2.02071	1.96007	1.99039
	0.5677	0.5728	1.7274	1.2266	0.2844	0.2929	1.0561	1.0513	0.2828	0.2858
	0.7431	0.7523	1.6923	1.6941	0.3162	0.3115	0.3588	0.3626	0.2438	0.2434
	0.8722	0.8737	1.8022	1.8065	0.2577	0.2509	0.5162	0.5189	0.3959	0.3935
	0.9407	0.9439	1.1459	1.1428	0.4678	0.4611	0.4314	0.4366	0.3591	0.3528
Final concentration（pg/ml）	1366.57	1375.16	21.9086	26.5897	8.55296	8.52447	3.70313	3.72546	2.2987	2.267
	1145.1	1151.33	3.39997	3.38472	9.79351	9.74403	2.81044	2.76587	7.65342	7.51381
	1513.28	1505.48	10.0962	10.153	5.40622	5.35866	1.83896	1.8998	3.48195	3.44691
	1691.3	1736.02	2.33646	2.36937	161.155	172.127	5.0102	4.99189	2.06037	2.10409
	1172.74	1191.73	26.5077	14.26730233	132.626	140.252	11.1507	11.069	1.31199	1.33877
	1900.66	1943.32	25.4597	25.5126	161.524	157.19	2.01781	2.05456	0.972465	0.969068
	2544.39	2552.47	28.8609	29.0013	1.0916	1.03305	3.65193	3.68196	2.38236	2.35839
	9.26983	9.31971	12.7387	12.6819	3.1251	3.05388	2.74313	2.79695	2.02071	1.96007
		X(浓度(pg/mL）	Y（O.D）				四参数Logistic曲线拟合
		20000	3.3609
		10000	2.8577				==================================================================
		5000	2.3134				方程: y = (A - D) / [1 + (x/C)^B] + D
		2500	1.6681				------------------------------------------------------------------
		1250	1.1382				A = 4.11083
		625	0.7649				B = -0.90755
		312	0.4202				C = 4073.00265
		0	0.1267				D = 0.11339
							r^2 = 0.99950
							==================================================================
							==================================================================
							X Y-反应值 Y-平均值 CV(%) Y-计算值 Y-残差
							------------------------------------------------------------------
							0.0000 0.1267 0.1134 -0.0133
							312.0000 0.4202 0.4673 0.0471
							625.0000 0.7649 0.7303 -0.0346
							1250.0000 1.1382 1.1328 -0.0054
							2500.0000 1.6681 1.6765 0.0084
							5000.0000 2.3134 2.2976 -0.0158
							10000.0000 2.8577 2.8844 0.0267
							20000.0000 3.3609 3.3478 -0.0131
							==================================================================
							数据个数 8
							残差平方和 0.00484
