# Supplementary material for: The clinic application of mNGS and ENA-78 assays to identify intra-amniotic infection/inflammation
Source: Front Cell Infect Microbiol. 2025 Apr 4;15:1510671. doi: 10.3389/fcimb.2025.1510671 (PMC12006116; doi:10.3389/fcimb.2025.1510671)
Supplement: Supplementary file 4 [file Table4.xlsx]

## Sheet: Sheet1
		Sample No. 4 was diluted 2times, No. 32 was diluted 4 times, and the rest was undiluted.
	1	2	3	4	5	6	7	8	9	10	11	12
A	995.992	242.607	257.253	108.897	121.826	127.531	132.853	204.635	188.101	106.39	113.639		[浓度]							Final concentration
B	101.238	283.357	273.145	177.432	173.468	268.613	275.837	153.698	115.961	766.506	710.901		[浓度]				1	242.607	257.253	249.93		MIAC		IAI		non-IAI/I
C	9.9876	243.472	261.253	88.732	103.254	177.481	175.789	145.017	143.918	1071.73	1005.02		[浓度]				2	283.357	273.145	278.251		779.492		249.93		115.362
D	0.9889	379.799	399.693	117.368	134.916	95.005	99.586	153.377	162.231	1191.71	1187.89		[浓度]				3	243.472	261.253	252.363		959.966		278.251		175.45
E	<0.000	218.787	216.935	136.373	142.078	128.124	148.66	118.85	147.647	158.773	158.353		[浓度]				4	379.799	399.693	779.492		738.703		252.363		95.993
F		165.404	168.553	126.136	141.905	231.568	232.568	254.808	246.485	145.19	149.759		[浓度]				5	218.787	216.935	217.861		1038.37		217.861		126.142
G		171.492	177.679	150.117	146.918	147.165	141.534	97.03	106.712	954.883	927.791		[浓度]				6	165.404	168.553	166.978		1189.8		166.978		139.226
H		177.012	179.099	193.806	195.584	195.979	202.561	477.859	482.107	774.298	751.602		[浓度]				7	171.492	177.679	174.585		941.337		174.585		134.02
																	8	177.012	179.099	178.055		762.95		178.055		148.518
	1	2	3	4	5	6	7	8	9	10	11	12					9	108.897	121.826	115.362				194.695		130.192
A	STD5	SPL1	SPL1	SPL9	SPL9	SPL17	SPL17	SPL25	SPL25	SPL33	SPL33		孔 ID				10	177.432	173.468	175.45				232.068		97.2955
	1000												浓度/稀释度				11	88.732	103.254	95.993				199.27		138.392
													名称				12	117.368	134.916	126.142				196.368		144.35
B	STD4	SPL2	SPL2	SPL10	SPL10	SPL18	SPL18	SPL26	SPL26	SPL34	SPL34		孔 ID				13	136.373	142.078	139.226				250.647		134.829
	100												浓度/稀释度				14	126.136	141.905	134.02				175.45		144.468
													名称				15	150.117	146.918	148.518				272.225		157.804
C	STD3	SPL3	SPL3	SPL11	SPL11	SPL19	SPL19	SPL27	SPL27	SPL35	SPL35		孔 ID				16	193.806	195.584	194.695				176.635		133.249
	10												浓度/稀释度				17	127.531	132.853	130.192						101.871
													名称				18	268.613	275.837	272.225						110.014
D	STD2	SPL4	SPL4	SPL12	SPL12	SPL20	SPL20	SPL28	SPL28	SPL36	SPL36		孔 ID				19	177.481	175.789	176.635						158.563
	1												浓度/稀释度				20	95.005	99.586	97.2955						147.475
													名称				21	128.124	148.66	138.392
E	STD1	SPL5	SPL5	SPL13	SPL13	SPL21	SPL21	SPL29	SPL29	SPL37	SPL37		孔 ID				22	231.568	232.568	232.068
	0												浓度/稀释度				23	147.165	141.534	144.35
													名称				24	195.979	202.561	199.27
F		SPL6	SPL6	SPL14	SPL14	SPL22	SPL22	SPL30	SPL30	SPL38	SPL38		孔 ID				25	204.635	188.101	196.368
													浓度/稀释度				26	153.698	115.961	134.829
													名称				27	145.017	143.918	144.468
G		SPL7	SPL7	SPL15	SPL15	SPL23	SPL23	SPL31	SPL31	SPL39	SPL39		孔 ID				28	153.377	162.231	157.804
													浓度/稀释度				29	118.85	147.647	133.249
													名称				30	254.808	246.485	250.647
H		SPL8	SPL8	SPL16	SPL16	SPL24	SPL24	SPL32	SPL32	SPL40	SPL40		孔 ID				31	97.03	106.712	101.871
													浓度/稀释度				32	477.859	482.107	959.966
													名称				33	106.39	113.639	110.014
																	34	766.506	710.901	738.703
	1	2	3	4	5	6	7	8	9	10	11	12					35	1071.73	1005.02	1038.37
A	83114	22104	23290	11276	12323	12785	13216	19029	17690	11073	11660	17891	480520				36	1191.71	1187.89	1189.8
B	13895	25404	24577	16826	16505	24210	24795	14904	11848	64530	60027	57073	480520				37	158.773	158.353	158.563
C	2440	22174	23614	9643	10819	16830	16693	14201	14112	89278	83845		480520				38	145.19	149.759	147.475
D	1471	33214	34825	11962	13383	10151	10522	14878	15595	98989	98679		480520				39	954.883	927.791	941.337
E	1337	20175	20025	13501	13963	12833	14496	12082	14414	15315	15281		480520				40	774.298	751.602	762.95
F		15852	16107	12672	13949	21210	21291	23092	22418	14215	14585		480520
G		16345	16846	14614	14355	14375	13919	10315	11099	79785	77591		480520
H		16792	16961	18152	18296	18328	18861	41155	41499	65161	63323		480520
孔 ID	名称	孔	浓度/稀释度	480520	计数	平均值	标准偏差	变异系数 (%)
SPL1		A2		22104	2	22697	839	3.695
		A3		23290
SPL2		B2		25404	2	24991	585	2.34
		B3		24577
SPL3		C2		22174	2	22894	1018	4.448
		C3		23614
SPL4		D2		33214	2	34020	1139	3.349
		D3		34825
SPL5		E2		20175	2	20100	106	0.528
		E3		20025
SPL6		F2		15852	2	15980	180	1.128
		F3		16107
SPL7		G2		16345	2	16596	354	2.135
		G3		16846
SPL8		H2		16792	2	16877	120	0.708
		H3		16961
SPL9		A4		11276	2	11800	740	6.274
		A5		12323
SPL10		B4		16826	2	16666	227	1.362
		B5		16505
SPL11		C4		9643	2	10231	832	8.128
		C5		10819
SPL12		D4		11962	2	12673	1005	7.929
		D5		13383
SPL13		E4		13501	2	13732	327	2.379
		E5		13963
SPL14		F4		12672	2	13311	903	6.784
		F5		13949
SPL15		G4		14614	2	14485	183	1.264
		G5		14355
SPL16		H4		18152	2	18224	102	0.559
		H5		18296
SPL17		A6		12785	2	13001	305	2.344
		A7		13216
SPL18		B6		24210	2	24503	414	1.688
		B7		24795
SPL19		C6		16830	2	16762	97	0.578
		C7		16693
SPL20		D6		10151	2	10337	262	2.538
		D7		10522
SPL21		E6		12833	2	13665	1176	8.606
		E7		14496
SPL22		F6		21210	2	21251	57	0.27
		F7		21291
SPL23		G6		14375	2	14147	322	2.279
		G7		13919
SPL24		H6		18328	2	18595	377	2.027
		H7		18861
SPL25		A8		19029	2	18360	947	5.157
		A9		17690
SPL26		B8		14904	2	13376	2161	16.155
		B9		11848
SPL27		C8		14201	2	14157	63	0.445
		C9		14112
SPL28		D8		14878	2	15237	507	3.328
		D9		15595
SPL29		E8		12082	2	13248	1649	12.447
		E9		14414
SPL30		F8		23092	2	22755	477	2.094
		F9		22418
SPL31		G8		10315	2	10707	554	5.178
		G9		11099
SPL32		H8		41155	2	41327	243	0.589
		H9		41499
SPL33		A10		11073	2	11367	415	3.652
		A11		11660
SPL34		B10		64530	2	62279	3184	5.113
		B11		60027
SPL35		C10		89278	2	86562	3842	4.438
		C11		83845
SPL36		D10		98989	2	98834	219	0.222
		D11		98679
SPL37		E10		15315	2	15298	24	0.157
		E11		15281
SPL38		F10		14215	2	14400	262	1.817
		F11		14585
SPL39		G10		79785	2	78688	1551	1.972
		G11		77591
SPL40		H10		65161	2	64242	1300	2.023
		H11		63323
SPL41		A12		17891	1	17891	?????	?????
SPL42		B12		57073	1	57073	?????	?????
STD1		E1	0	1337	1	1337	?????	?????
STD2		D1	1	1471	1	1471	?????	?????
STD3		C1	10	2440	1	2440	?????	?????
STD4		B1	100	13895	1	13895	?????	?????
STD5		A1	1000	83114	1	83114	?????	?????
孔 ID	名称	孔	浓度/稀释度	480520	[浓度]	计数	平均值	标准偏差	变异系数 (%)
SPL1		A2		22104	242.607	2	249.93	10.356	4.143
		A3		23290	257.253
SPL2		B2		25404	283.357	2	278.251	7.221	2.595
		B3		24577	273.145
SPL3		C2		22174	243.472	2	252.363	12.574	4.982
		C3		23614	261.253
SPL4		D2		33214	379.799	2	389.746	14.067	3.609
		D3		34825	399.693
SPL5		E2		20175	218.787	2	217.861	1.31	0.601
		E3		20025	216.935
SPL6		F2		15852	165.404	2	166.979	2.227	1.333
		F3		16107	168.553
SPL7		G2		16345	171.492	2	174.585	4.375	2.506
		G3		16846	177.679
SPL8		H2		16792	177.012	2	178.055	1.476	0.829
		H3		16961	179.099
SPL9		A4		11276	108.897	2	115.362	9.142	7.925
		A5		12323	121.826
SPL10		B4		16826	177.432	2	175.45	2.803	1.598
		B5		16505	173.468
SPL11		C4		9643	88.732	2	95.993	10.269	10.697
		C5		10819	103.254
SPL12		D4		11962	117.368	2	126.142	12.408	9.836
		D5		13383	134.916
SPL13		E4		13501	136.373	2	139.225	4.034	2.898
		E5		13963	142.078
SPL14		F4		12672	126.136	2	134.02	11.15	8.32
		F5		13949	141.905
SPL15		G4		14614	150.117	2	148.518	2.262	1.523
		G5		14355	146.918
SPL16		H4		18152	193.806	2	194.695	1.257	0.646
		H5		18296	195.584
SPL17		A6		12785	127.531	2	130.192	3.763	2.891
		A7		13216	132.853
SPL18		B6		24210	268.613	2	272.225	5.108	1.876
		B7		24795	275.837
SPL19		C6		16830	177.481	2	176.635	1.196	0.677
		C7		16693	175.789
SPL20		D6		10151	95.005	2	97.296	3.239	3.33
		D7		10522	99.586
SPL21		E6		12833	128.124	2	138.392	14.521	10.493
		E7		14496	148.66
SPL22		F6		21210	231.568	2	232.068	0.707	0.305
		F7		21291	232.568
SPL23		G6		14375	147.165	2	144.35	3.982	2.758
		G7		13919	141.534
SPL24		H6		18328	195.979	2	199.27	4.654	2.336
		H7		18861	202.561
SPL25		A8		19029	204.635	2	196.368	11.692	5.954
		A9		17690	188.101
SPL26		B8		14904	153.698	2	134.829	26.684	19.791
		B9		11848	115.961
SPL27		C8		14201	145.017	2	144.467	0.777	0.538
		C9		14112	143.918
SPL28		D8		14878	153.377	2	157.804	6.261	3.967
		D9		15595	162.231
SPL29		E8		12082	118.85	2	133.249	20.362	15.282
		E9		14414	147.647
SPL30		F8		23092	254.808	2	250.646	5.885	2.348
		F9		22418	246.485
SPL31		G8		10315	97.03	2	101.871	6.846	6.72
		G9		11099	106.712
SPL32		H8		41155	477.859	2	479.983	3.004	0.626
		H9		41499	482.107
SPL33		A10		11073	106.39	2	110.015	5.126	4.659
		A11		11660	113.639
SPL34		B10		64530	766.506	2	738.704	39.319	5.323
		B11		60027	710.901
SPL35		C10		89278	1071.73	2	1038.37	33.355	5.123
		C11		83845	1005.02
SPL36		D10		98989	1191.71	2	1189.8	2.1	0.6
		D11		98679	1187.89
SPL37		E10		15315	158.773	2	158.563	0.297	0.187
		E11		15281	158.353
SPL38		F10		14215	145.19	2	147.474	3.231	2.191
		F11		14585	149.759
SPL39		G10		79785	954.883	2	941.337	19.157	2.035
		G11		77591	927.791
SPL40		H10		65161	774.298	2	762.95	16.049	2.104
		H11		63323	751.602
STD1		E1	0	1337	<0.000	1	<0.000	?????	?????
STD2		D1	1	1471	0.9889	1	0.9889	?????	?????
STD3		C1	10	2440	9.9876	1	9.9876	?????	?????
STD4		B1	100	13895	101.238	1	101.238	?????	?????
STD5		A1	1000	83114	995.992	1	995.992	?????	?????
	曲线名称	曲线公式	A	B	R2
	标准曲线	Y=A*X+B	81	2460	0.997
