# Supplementary material for: The clinic application of mNGS and ENA-78 assays to identify intra-amniotic infection/inflammation
Source: Front Cell Infect Microbiol. 2025 Apr 4;15:1510671. doi: 10.3389/fcimb.2025.1510671 (PMC12006116; doi:10.3389/fcimb.2025.1510671)
Supplement: Supplementary file 5 [file Table5.xlsx]

## Sheet: Sheet1
MMP8	Dilution factor:		50times
MIAC：1-7												IAI		average		non-IAI/I		average
IAI: 8-22												31.7112	31.1641	31.4377		7.73691	7.0871	7.412
non-IAI/I: 23-40												50.8552	49.6173	50.2363		10.9756	10.7993	10.8874
number	1	1	9	9	17	17	25	25	33	33		41.4677	39.611	40.5394		11.7005	11.2013	11.4509
	2	2	10	10	18	18	26	26	34	34		46.3193	47.7289	47.0241		9.14706	8.91388	9.03047
	3	3	11	11	19	19	27	27	35	35		49.8495	48.4122	49.1309		6.66347	6.79211	6.72779
	4	4	12	12	20	20	28	28	36	36		33.4787	31.8471	32.6629		14.8861	15.5414	15.2138
	5	5	13	13	21	21	29	29	37	37		42.2212	41.1878	41.7045		6.07386	5.96724	6.02055
	6	6	14	14	22	22	30	30	38	38		27.1284	27.651	27.3897		11.62	11.5753	11.5976
	7	7	15	15	23	23	31	31	39	39		51.6667	49.8418	50.7542		5.70397	5.55937	5.63167
	8	8	16	16	24	24	32	32	40	40		74.6345	72.974	73.8042		15.1626	15.5463	15.3544
												27.8669	27.14	27.5035		8.81672	9.22789	9.0223
Final concentration（pg/ml）	92.2867	94.3253	50.8552	49.6173	74.6345	72.974	11.7005	11.2013	8.81672	9.22789		33.3587	33.9733	33.666		6.63137	7.05466	6.84302
	83.0766	82.8254	41.4677	39.611	27.8669	27.14	9.14706	8.91388	6.63137	7.05466		53.1191	55.8397	54.4794		4.14481	3.48916	3.81699
	131.601	130.399	46.3193	47.7289	33.3587	33.9733	6.66347	6.79211	4.14481	3.48916		56.3471	58.5679	57.4575		9.37288	9.33019	9.35153
	123.849	121.801	49.8495	48.4122	53.1191	55.8397	14.8861	15.5414	9.37288	9.33019		62.389	61.6264	62.0077		7.03846	6.75589	6.89717
	140.693	136.52	33.4787	31.8471	56.3471	58.5679	6.07386	5.96724	7.03846	6.75589						10.3743	10.6806	10.5275
	195.121	190.507	42.2212	41.1878	62.389	61.6264	11.62	11.5753	10.3743	10.6806						9.12581	8.66085	8.89333
	86.4518	83.011	27.1284	27.651	7.73691	7.0871	5.70397	5.55937	9.12581	8.66085						4.31373	4.10366	4.20869
	31.7112	31.1641	51.6667	49.8418	10.9756	10.7993	15.1626	15.5463	4.31373	4.10366
OD	1.5037	1.5207	1.0753	1.0594	1.3425	1.3259	0.4217	0.4105	0.3554	0.3651
	1.4229	1.4206	0.9487	0.9219	0.7364	0.7239	0.3632	0.3577	0.3023	0.3128
	1.7858	1.7784	1.0159	1.0347	0.8268	0.8365	0.3031	0.3063	0.2382	0.2205
	1.7369	1.7235	1.0624	1.0437	1.1038	1.1371	0.4907	0.5044	0.3685	0.3675
	1.8397	1.8154	0.8287	0.8026	1.1432	1.1695	0.2883	0.2856	0.3124	0.3054
	2.1016	2.0827	0.9594	0.9447	1.2133	1.2047	0.4199	0.4189	0.3917	0.3987
	1.4563	1.4394	0.7237	0.7327	0.3295	0.3136	0.2789	0.2752	0.3627	0.3517
	0.8004	0.7915	1.0856	1.0623	0.4054	0.4014	0.4965	0.5045	0.2427	0.2371
X(浓度(pg/mL）	Y（O.D）				四参数Logistic曲线拟合
10000	2.7579
5000	2.3058				==================================================================
2500	1.7073				方程: y = (A - D) / [1 + (x/C)^B] + D
1250	1.2335				------------------------------------------------------------------
625	0.8229				A = 3.56291
312	0.5015				B = -0.93650
156	0.2918				C = 2812.35959
0	0.1337				D = 0.11562
					r^2 = 0.99928
					==================================================================
					==================================================================
					X Y-反应值 Y-平均值 CV(%) Y-计算值 Y-残差
					------------------------------------------------------------------
					0.0000 0.1337 0.1156 -0.0181
					156.0000 0.2918 0.3310 0.0392
					312.0000 0.5015 0.5056 0.0041
					625.0000 0.8229 0.7929 -0.0300
					1250.0000 1.2335 1.2145 -0.0190
					2500.0000 1.7073 1.7443 0.0370
					5000.0000 2.3058 2.2928 -0.0130
					10000.0000 2.7579 2.7576 -0.0003
					==================================================================
					数据个数 8
					残差平方和 0.00468
