# Supplementary material for: The clinic application of mNGS and ENA-78 assays to identify intra-amniotic infection/inflammation
Source: Front Cell Infect Microbiol. 2025 Apr 4;15:1510671. doi: 10.3389/fcimb.2025.1510671 (PMC12006116; doi:10.3389/fcimb.2025.1510671)
Supplement: Supplementary file 6 [file Table6.xlsx]

## Sheet: Sheet1
EMA-78	Dilution factor:	Number 4 is diluted 10 times, the rest are diluted 2 times										IAI		average		non-IAI/I		average
MIAC：1-7												936.505	952.147	944.326		3.80369	4.35327	4.07848
IAI: 8-22												791.275	802.872	797.074		219.381	225.649	222.515
non-IAI/I: 23-40												1170.58	1144.67	1157.62		1.38972	1.2628	1.32626
number	1	1	9	9	17	17	25	25	33	33		332.821	324.105	328.463		124.849	130.819	127.834
	2	2	10	10	18	18	26	26	34	34		984.411	1004.49	994.452		262.216	276.781	269.499
	3	3	11	11	19	19	27	27	35	35		728.639	721.002	724.821		305.697	310.458	308.078
	4	4	12	12	20	20	28	28	36	36		915.367	907.847	911.607		7.737	6.43488	7.08594
	5	5	13	13	21	21	29	29	37	37		892.87	906.596	899.733		149.743	163.043	156.393
	6	6	14	14	22	22	30	30	38	38		899.378	914.809	907.093		26.1457	30.5063	28.326
	7	7	15	15	23	23	31	31	39	39		1369.97	1379.19	1374.58		3.55764	5.11955	4.33859
	8	8	16	16	24	24	32	32	40	40		927.246	943.822	935.534		300.954	308.179	304.566
												1415.21	1422.59	1418.9		186.738	196.465	191.601
Final concentration（pg/ml）	2280.77	2248.29	1369.97	1379.19	1415.21	1422.59	119.017	111.378	3.55764	5.11955		869.874	893.147	881.51		53.6839	51.165	52.4245
	1983.91	1957.94	936.505	952.147	262.216	276.781	869.874	893.147	305.697	310.458		892.593	896.191	894.392		56.8979	59.9907	58.4443
	1731.95	1750.93	892.87	906.596	984.411	1004.49	791.275	802.872	3.80369	4.35327		1135.78	1104.2	1119.99		119.017	111.378	115.198
	3591.45	3660.71	899.378	914.809	892.593	896.191	332.821	324.105	186.738	196.465						299.925	308.179	304.052
	2099.97	2106.03	155.109	149.475	1135.78	1104.2	124.849	130.819	7.737	6.43488						16.9644	19.7863	18.3754
	1454.92	1471.02	915.367	907.847	300.954	308.179	16.9644	19.7863	53.6839	51.165						155.109	149.475	152.292
	1644.56	1636.02	149.743	163.043	728.639	721.002	1.38972	1.2628	26.1457	30.5063
	1170.58	1144.67	927.246	943.822	56.8979	59.9907	299.925	308.179	262.216	276.781
OD 值	1.7082	1.6922	1.2078	1.2135	1.2356	1.2401	0.2076	0.1986	0.0492	0.0523
	1.5574	1.5437	0.9207	0.9318	262.216	276.781	0.8727	0.8896	0.3998	0.4068
	1.4207	1.4313	0.8894	0.8993	0.9545	0.9685	0.8145	0.8232	0.0497	0.0508
	0.7588	0.7695	0.8941	0.9052	0.8894	0.8993	0.4304	0.4221	0.2834	0.2938
	1.6176	1.6207	0.2488	0.2425	1.0577	1.0366	0.2144	0.2213	0.0572	0.0548
	1.2597	1.2694	0.9056	0.9002	0.3998	0.4068	0.0729	0.0774	0.1262	0.1228
	1.3663	1.3712	0.2428	0.2576	0.7668	0.7609	0.0445	0.0442	0.0872	0.0937
	1.0807	1.0636	0.9141	0.9259	0.1305	0.1346	0.3988	0.4068	0.3616	0.3761
X(浓度(pg/mL）	Y（O.D）				四参数Logistic曲线拟合
2000	2.4165
1000	1.589				==================================================================
500	0.9372				方程: y = (A - D) / [1 + (x/C)^B] + D
250	0.5725				------------------------------------------------------------------
125	0.3705				A = 7.86673
62.5	0.2257				B = -0.85324
31.2	0.1305				C = 5272.93949
0	0.0344				D = 0.04067
					r^2 = 0.99957
					==================================================================
					==================================================================
					X Y-反应值 Y-平均值 CV(%) Y-计算值 Y-残差
					------------------------------------------------------------------
					0.0000 0.0344 0.0407 0.0063
					31.2000 0.1305 0.1378 0.0073
					62.5000 0.2257 0.2146 -0.0111
					125.0000 0.3705 0.3493 -0.0212
					250.0000 0.5725 0.5810 0.0085
					500.0000 0.9372 0.9654 0.0282
					1000.0000 1.5890 1.5658 -0.0232
					2000.0000 2.4165 2.4217 0.0052
					==================================================================
					数据个数 8
					残差平方和 0.00210
